# Supplementary material for: Cultivar-Based Introgression Mapping Reveals Wild Species-Derived Pm-0, the Major Powdery Mildew Resistance Locus in Squash
Source: PLoS One. 2016 Dec 9;11(12):e0167715. doi: 10.1371/journal.pone.0167715 (PMC5147965; doi:10.1371/journal.pone.0167715)
Supplement: S1 Table — (XLSX) [file pone.0167715.s001.xlsx]

## Sheet: Sheet1
Linkage Group	Number Markers	LG Length (cM)	Average Distance (cM)	Maximum Distance (cM)
1	272	212.5	0.8	7.7
2	176	145.68	0.8	6.8
3	176	135.67	0.8	7.1
4	128	132.37	1	9.9
5	175	129.99	0.7	5.4
6	114	123.22	1.1	9.6
7	158	111.65	0.7	9.9
8	122	108.75	0.9	12.8
9	114	105.42	0.9	6.7
10	118	105	0.9	7.5
11	125	101.87	0.8	6.3
12	135	98.31	0.7	4.5
13	112	94.5	0.9	6.7
14	110	93.57	0.9	4
15	122	93.53	0.8	6.3
16	97	89.54	0.9	6.7
17	104	84.82	0.8	6.7
18	94	80.26	0.9	7.1
19	123	77.65	0.6	4.5
20	94	74.91	0.8	5.6
Total	2669	2199.2
