# Supplementary material for: Cultivar-Based Introgression Mapping Reveals Wild Species-Derived Pm-0, the Major Powdery Mildew Resistance Locus in Squash
Source: PLoS One. 2016 Dec 9;11(12):e0167715. doi: 10.1371/journal.pone.0167715 (PMC5147965; doi:10.1371/journal.pone.0167715)
Supplement: S2 Table — (XLSX) [file pone.0167715.s002.xlsx]

## Sheet: Table_S1_linkage_map_with_allel
Marker Name	Linkage Group	Allele	Map Distance cM
S10_3635280	1	A/G	0
S10_3794649	1	G/A	1.33616
S10_3775438	1	A/T	1.33616
S10_3703286	1	G/A	1.65817
S10_3645728	1	T/A	1.65817
S10_3630559	1	G/C	1.65817
S10_3634394	1	T/C	1.65817
S10_3680801	1	C/T	1.65817
S10_3639739	1	T/C	1.65817
S10_3603644	1	C/T	1.98017
S10_3582622	1	T/A	1.98017
S10_3561184	1	G/A	2.30218
S10_3361994	1	T/A	5.31431
S10_3339067	1	A/C	5.31431
S10_3364233	1	T/C	5.63633
S10_3375524	1	G/A	5.63633
S10_3310249	1	T/G	6.28339
S10_3300817	1	G/A	6.28339
S10_3275827	1	T/C	6.6054
S10_3065394	1	G/A	10.3264
S10_3034592	1	T/C	10.9738
S10_2989373	1	A/T	12.6158
S10_2836352	1	G/A	14.5955
S10_2845507	1	T/G	14.5955
S10_2893316	1	A/G	14.5955
S10_2696877	1	C/T	15.2428
S10_2647648	1	A/C	16.2182
S10_2416677	1	T/C	19.2315
S10_2323761	1	T/C	21.2109
S10_2352825	1	T/C	21.2109
S10_2352912	1	A/G	21.2109
S10_2278004	1	C/G	22.5173
S10_2183220	1	T/A	23.8235
S10_2182848	1	G/T	23.8235
S10_2129804	1	C/T	24.1456
S10_1996082	1	G/A	25.1208
S10_1964675	1	C/T	25.4429
S10_1881797	1	C/T	26.4181
S10_1893246	1	G/A	26.4181
S10_1892595	1	A/G	26.4181
S10_1821435	1	T/C	26.7403
S10_1625708	1	A/G	29.0614
S10_1510427	1	C/T	31.0413
S10_1491580	1	G/C	31.0413
S10_1451490	1	T/C	31.0413
S10_1412314	1	C/A	31.6884
S10_1365517	1	G/A	32.9955
S10_1323862	1	T/C	33.3176
S10_1287368	1	A/T	33.6397
S10_1252381	1	A/T	34.6154
S10_1215719	1	T/C	34.9376
S10_1082486	1	G/A	36.2452
S10_1048908	1	A/C	36.8927
S10_901171	1	T/C	38.535
S10_796355	1	T/C	39.1823
S10_797507	1	T/A	39.1823
S10_677841	1	T/C	41.1638
S10_723304	1	G/C	41.1638
S10_591904	1	C/T	42.1397
S10_551850	1	C/T	42.1397
S10_555108	1	T/A	42.1397
S10_617890	1	G/C	42.1397
S10_629431	1	T/C	42.1397
S10_617948	1	C/T	42.1397
S10_528871	1	A/C	42.4617
S10_497903	1	T/A	43.4383
S10_479560	1	C/T	44.4149
S10_455220	1	T/A	44.4149
S10_444321	1	C/A	44.4149
S10_373587	1	G/A	44.737
S10_271906	1	G/A	45.3844
S10_53533	1	T/A	47.0276
S20_136384665	1	G/A	47.675
S20_136416490	1	A/T	48.6513
S20_136515844	1	G/A	49.9597
S20_58846443	1	G/A	49.9597
S20_136493779	1	C/T	49.9597
S20_58680088	1	A/G	50.9359
S20_58684815	1	G/A	50.9359
S20_58754022	1	C/T	50.9359
S20_58680051	1	G/C	50.9359
S20_58751467	1	G/T	50.9359
S20_58625407	1	G/A	51.5837
S20_58517760	1	C/T	52.8926
S20_58523189	1	A/T	52.8926
S20_58488158	1	A/G	54.2013
S20_58388831	1	T/C	54.8492
S20_58393660	1	G/A	54.8492
S20_58384986	1	C/T	54.8492
S20_58174024	1	T/A	57.5216
S20_58160722	1	G/A	57.8436
S20_58153387	1	T/C	57.8436
S20_58079714	1	T/C	59.827
S20_57932820	1	C/T	62.8496
S20_57929490	1	C/A	62.8496
S20_57953928	1	G/A	62.8496
S20_57870309	1	C/T	64.1577
S20_57832505	1	C/T	64.805
S20_57473474	1	T/C	69.2639
S20_57481707	1	T/G	69.2639
S20_57480909	1	A/C	69.2639
S20_57332106	1	T/C	71.2464
S20_66171998	1	T/C	72.8899
S20_66168536	1	T/A	72.8899
S20_66136082	1	C/T	73.212
S20_66045896	1	T/C	73.5342
S20_65974930	1	C/G	74.1818
S20_65794208	1	C/T	75.158
S20_65678134	1	T/C	75.4802
S20_65691059	1	G/A	75.4802
S20_65648781	1	G/A	75.9646
S20_65554142	1	G/T	76.449
S20_65477884	1	T/C	77.426
S20_65221410	1	T/C	80.8011
S20_65255119	1	G/A	80.8011
S20_65255071	1	C/A	80.8011
S20_65030986	1	A/T	82.783
S20_65052802	1	T/C	82.783
S20_65052777	1	T/C	82.783
S20_65011463	1	T/A	83.4305
S20_64929905	1	G/A	83.7525
S20_48588150	1	C/A	85.3041
S20_48401606	1	G/C	88.0772
S20_48388374	1	G/A	89.3857
S20_48322058	1	T/A	90.1645
S20_48258917	1	A/G	91.3412
S20_48195853	1	T/C	92.6501
S20_48017559	1	G/A	93.958
S20_47897759	1	T/A	94.9343
S20_47848782	1	A/T	95.2567
S20_47793314	1	T/C	95.9486
S20_47613618	1	T/C	100.358
S20_47559037	1	A/G	101.337
S20_47530085	1	T/G	101.337
S20_47584068	1	T/A	101.337
S20_47573796	1	T/C	101.337
S20_47466202	1	T/C	101.984
S20_47504062	1	G/A	101.984
S20_47402517	1	C/T	102.632
S20_47335784	1	A/G	105.304
S20_47275740	1	G/A	106.948
S20_47049915	1	C/T	108.93
S20_47029776	1	T/C	108.93
S20_47090076	1	G/T	108.93
S20_47014252	1	C/T	109.578
S20_46964324	1	A/G	110.225
S20_46922377	1	C/T	110.873
S20_46921834	1	G/C	110.873
S20_46922710	1	T/C	111.195
S20_46827830	1	A/G	111.517
S20_46830688	1	T/C	111.517
S20_127472825	1	C/T	112.165
S20_127614985	1	A/G	113.809
S20_127620621	1	C/T	114.131
S20_127645910	1	C/T	115.107
S20_165943737	1	C/G	115.43
S20_127712692	1	C/T	115.752
S20_98931866	1	C/T	118.774
S20_98955830	1	A/G	119.096
S20_99005541	1	A/G	120.074
S20_99158424	1	G/T	122.059
S20_99130870	1	G/A	122.059
S20_99179014	1	C/T	122.707
S20_99238261	1	C/G	123.029
S20_99247846	1	T/A	123.351
S20_99344190	1	A/G	123.999
S20_99329970	1	C/T	123.999
S20_80077663	1	G/A	125.307
S20_80215421	1	C/A	125.955
S20_114454313	1	A/C	126.931
S20_80942166	1	T/C	127.907
S20_80905977	1	C/G	127.907
S20_80376218	1	C/A	128.555
S20_80372317	1	A/G	128.555
S20_94688171	1	C/A	129.202
S20_94688299	1	C/T	129.202
S20_76481000	1	T/C	129.525
S20_76369589	1	C/G	129.847
S20_94847957	1	A/C	131.155
S20_94933369	1	C/T	131.155
S20_101206233	1	C/T	133.48
S20_111737856	1	A/G	135.123
S20_30191401	1	C/T	135.771
S20_30270130	1	G/A	136.093
S20_30270051	1	C/T	136.093
S20_30389075	1	T/C	142.42
S20_30425064	1	C/G	142.759
S20_30507580	1	C/T	143.406
S20_30511586	1	A/G	143.729
S20_30620070	1	G/C	144.54
S20_30680758	1	A/G	145.351
S20_30728664	1	C/A	145.999
S20_30777190	1	T/C	146.321
S20_30975967	1	A/G	149.334
S20_30995392	1	C/A	149.981
S20_31047903	1	A/G	150.303
S20_31147420	1	C/T	151.609
S20_31170829	1	T/C	151.609
S20_31164237	1	C/T	151.609
S20_31198079	1	A/T	151.931
S20_31296635	1	C/T	152.906
S20_31299219	1	G/A	152.906
S20_31298843	1	T/C	152.906
S20_31412311	1	A/G	153.769
S20_31487184	1	T/C	155.524
S20_31573291	1	T/G	156.171
S20_31552768	1	G/T	156.171
S20_31595182	1	G/A	156.493
S20_31690394	1	T/A	157.468
S20_31703884	1	C/A	157.468
S20_31856217	1	G/T	157.79
S20_31935920	1	C/T	160.062
S20_32035330	1	C/T	160.43
S20_32073769	1	G/A	162.071
S20_32125274	1	C/T	162.393
S20_32096543	1	T/C	162.393
S20_32096672	1	C/T	162.393
S20_32224101	1	C/T	164.033
S20_12898748	1	T/C	167.748
S20_12963563	1	C/T	167.748
S20_12831444	1	T/A	168.723
S20_12817349	1	A/T	168.723
S20_12837034	1	T/C	168.723
S20_12860813	1	T/A	168.723
S20_12737378	1	G/T	169.37
S20_12734777	1	G/A	169.37
S20_12641375	1	C/T	169.692
S20_12577558	1	T/C	170.339
S20_12540443	1	G/A	170.986
S20_12532561	1	T/C	170.986
S20_12540404	1	C/T	171.309
S20_12455114	1	T/C	172.615
S20_12447734	1	T/A	173.262
S20_12445266	1	T/C	173.262
S20_12304594	1	G/A	175.24
S20_12271349	1	A/G	175.887
S20_12203676	1	T/A	176.534
S20_12203085	1	T/C	176.534
S20_12185326	1	G/A	176.856
S20_12178201	1	T/G	177.179
S20_12065679	1	G/A	178.819
S20_11930018	1	G/A	180.125
S20_11846498	1	C/T	180.773
S20_11844585	1	A/G	181.095
S20_11805285	1	C/T	181.417
S20_11811155	1	C/T	181.417
S20_11822132	1	G/T	181.417
S20_11753093	1	A/C	181.739
S20_11686044	1	A/G	182.714
S20_11631999	1	A/G	183.036
S20_11510326	1	A/G	184.011
S20_11450348	1	T/C	185.989
S20_11451582	1	G/T	185.989
S20_11400881	1	T/A	186.965
S20_11407726	1	A/T	186.965
S20_11400853	1	C/T	186.965
S20_11329529	1	G/A	187.612
S20_11212967	1	T/C	189.08
S20_11243760	1	C/A	189.08
S20_10938054	1	G/T	196.819
S20_103502173	1	C/A	199.399
S20_103524885	1	G/A	200.474
S20_103578870	1	A/G	201.121
S20_103606653	1	A/G	201.444
S20_103611115	1	A/T	201.444
S20_103593323	1	T/C	201.444
S20_103837686	1	C/T	203.179
S20_103702580	1	G/C	203.518
S20_103464181	1	G/A	207.858
S20_11006011	1	T/C	210.88
S20_11052697	1	G/A	211.855
S20_11082849	1	G/C	212.504
S20_54027102	2	T/C	0
S20_54198298	2	C/T	0.971017
S20_54247742	2	T/A	0.971017
S20_54248550	2	C/G	0.971017
S20_54198295	2	C/T	0.971017
S20_54369995	2	C/T	1.61809
S20_54455995	2	T/C	2.26518
S20_54456919	2	T/C	2.58735
S20_54540425	2	A/C	3.89425
S20_54542897	2	G/A	3.89425
S20_54716279	2	T/C	4.86969
S20_54626740	2	G/A	4.86969
S20_54708231	2	A/C	4.86969
S20_54735142	2	C/T	4.86969
S20_54727358	2	T/C	4.86969
S20_54739886	2	G/T	4.86969
S20_54783030	2	T/G	5.5169
S20_54755458	2	A/G	5.5169
S20_54784235	2	G/T	5.83898
S20_54786326	2	A/C	5.83898
S20_54830404	2	C/T	6.16114
S20_54873834	2	G/A	6.80856
S20_54914230	2	G/A	7.13061
S20_54967071	2	G/C	7.45272
S20_54973673	2	C/T	7.45272
S20_54982282	2	A/G	7.77483
S20_54999854	2	T/C	8.09693
S20_55037647	2	A/G	8.09693
S20_55117937	2	A/T	10.079
S20_55136197	2	G/A	10.401
S20_55136193	2	A/G	10.401
S20_55218137	2	T/C	10.7231
S20_55265114	2	T/C	11.0452
S20_55528986	2	T/C	12.3534
S20_55458773	2	T/A	12.3534
S20_55435568	2	A/G	12.3534
S6_179886	2	A/G	16.0852
S6_124148	2	C/T	16.0852
S6_179913	2	C/T	16.0852
S6_157982	2	T/A	16.0852
S6_208665	2	C/T	16.4074
S6_249609	2	T/A	16.7297
S6_275105	2	A/T	17.053
S6_554012	2	T/C	21.1465
S6_649445	2	A/G	24.5201
S6_663587	2	A/G	25.1676
S6_841196	2	T/C	27.4925
S6_835543	2	A/G	27.4925
S6_723402	2	C/T	27.4925
S6_803048	2	A/T	27.4925
S6_938332	2	A/T	28.4685
S6_938416	2	T/A	28.4685
S6_969783	2	T/C	28.4685
S6_1067991	2	G/T	29.4443
S6_1128708	2	A/C	31.0874
S6_1155695	2	C/T	31.7348
S6_1186591	2	T/A	32.0569
S6_1186576	2	C/T	32.0569
S6_1325234	2	G/C	33.365
S6_1451810	2	T/C	34.3415
S6_1474014	2	C/T	34.7278
S6_1876076	2	A/T	36.3065
S6_2134945	2	C/G	40.0391
S6_2134939	2	G/A	40.0391
S6_2159086	2	G/A	41.2153
S6_2196622	2	T/C	41.9939
S6_2196516	2	C/G	41.9939
S6_2316484	2	A/T	42.6416
S6_2320843	2	T/C	42.9634
S6_2556568	2	A/C	49.7214
S6_2805304	2	G/C	51.3667
S6_2895444	2	A/G	51.6888
S6_2855128	2	G/A	51.6888
S6_2913280	2	A/C	52.011
S6_2956364	2	C/T	52.6586
S6_3015176	2	T/C	53.6347
S6_3028043	2	T/G	53.6347
S6_3086461	2	A/G	54.2824
S6_3527871	2	A/G	57.6545
S6_3557773	2	T/C	58.6309
S6_3595996	2	T/A	59.2784
S6_3598061	2	C/T	59.2784
S6_3628266	2	G/A	59.6005
S6_3616161	2	C/T	59.6005
S6_3636789	2	T/A	59.6005
S6_3716704	2	C/A	59.9226
S6_3713787	2	T/C	59.9226
S6_3622277	2	A/T	59.9226
S6_3772392	2	C/T	60.2445
S6_4044473	2	G/C	63.6138
S6_4044518	2	T/C	63.6138
S6_4169407	2	T/C	64.2611
S11_103820	2	C/A	64.5832
S20_74712644	2	T/C	64.5832
S20_117817161	2	C/T	64.5832
S19_537708	2	T/A	70.8909
S19_59008	2	G/A	74.233
S19_191811	2	A/T	74.233
S19_188755	2	C/T	74.233
S19_204013	2	A/T	74.233
S19_228441	2	C/T	74.233
S19_399498	2	G/A	75.5407
S19_560299	2	A/G	77.5225
S19_772530	2	C/G	78.8305
S19_900619	2	G/A	79.8063
S19_877950	2	T/G	79.8063
S19_925809	2	A/C	80.1283
S19_1288935	2	T/C	83.052
S19_1327862	2	G/A	84.1165
S19_1366581	2	A/G	84.4385
S19_1448700	2	T/C	86.4196
S19_1560969	2	C/A	87.0673
S19_1576313	2	C/T	87.3894
S19_1623424	2	T/C	88.6967
S19_1731117	2	C/T	89.0188
S19_1714314	2	T/C	89.0188
S19_1791378	2	A/G	89.6661
S19_1844793	2	G/A	90.6419
S19_1882996	2	T/C	92.2846
S19_1971011	2	G/A	93.2605
S19_1993853	2	G/C	93.2605
S19_2023762	2	T/G	93.2605
S19_2289684	2	C/T	95.585
S19_2493908	2	A/G	98.2567
S19_2493872	2	C/T	98.2567
S19_2495445	2	A/G	98.5789
S19_2554004	2	T/C	100.904
S19_2600430	2	T/C	101.88
S19_2619002	2	A/G	102.202
S19_2671971	2	C/A	102.85
S19_2701208	2	C/G	103.497
S19_2697128	2	G/A	103.497
S19_2832088	2	T/C	103.82
S19_2909674	2	C/T	104.467
S20_119274620	2	C/T	111.219
S20_119279442	2	C/T	111.219
S20_119279492	2	C/T	111.219
S20_119397062	2	C/T	112.864
S20_119426434	2	C/A	112.864
S20_119437190	2	A/G	113.84
S20_119437722	2	A/C	113.84
S20_43095399	2	A/G	117.937
S20_43162314	2	C/T	118.259
S20_43204070	2	T/G	119.569
S20_43293464	2	G/T	119.569
S20_43222717	2	T/C	119.569
S20_43214714	2	C/T	119.891
S20_43398829	2	A/G	123.078
S20_43618485	2	T/C	127.022
S20_43619445	2	C/A	127.022
S20_43765390	2	G/A	127.999
S20_43792725	2	A/G	128.321
S20_43817148	2	G/A	128.643
S20_43824719	2	G/T	128.643
S20_44061823	2	T/C	131.667
S20_44093841	2	C/T	132.643
S20_44114347	2	G/A	133.291
S20_44105617	2	G/A	133.613
S20_44194765	2	G/A	135.257
S20_44243290	2	T/C	136.566
S20_44244562	2	T/C	136.888
S20_44255102	2	A/C	137.21
S20_44271515	2	T/C	137.532
S20_44322592	2	C/T	138.18
S20_44335354	2	G/T	138.18
S20_44391658	2	A/G	138.502
S20_44433277	2	C/G	139.809
S20_44532849	2	C/T	141.452
S20_44634102	2	G/A	142.984
S20_44699833	2	A/G	143.741
S20_44712879	2	T/A	144.063
S20_44759794	2	A/G	144.71
S20_44745389	2	T/G	144.71
S20_44782332	2	G/C	145.357
S20_44861324	2	C/T	145.679
S20_44886289	2	C/T	145.679
S2_76246	3	C/T	0
S2_916	3	G/C	1e-07
S2_135157	3	T/C	0.31921
S2_135208	3	T/A	0.31921
S2_249763	3	G/A	1.96244
S2_298906	3	C/T	2.61005
S2_368004	3	C/T	3.91774
S2_369664	3	G/T	3.91774
S2_465008	3	C/T	5.22556
S2_514226	3	A/C	6.20143
S2_531219	3	G/A	6.20143
S2_587512	3	G/T	7.17663
S2_847924	3	C/T	14.2892
S2_877786	3	G/A	14.6112
S2_875142	3	G/A	14.6112
S2_935159	3	T/C	15.2586
S2_951606	3	T/G	15.5807
S2_1034784	3	G/A	15.5807
S2_951679	3	G/A	15.5807
S2_1147680	3	G/C	16.2279
S2_1149923	3	G/T	16.2279
S2_1189684	3	T/C	18.2081
S2_1246940	3	T/C	19.1835
S2_1406469	3	T/C	22.2014
S2_1479338	3	A/G	22.8487
S2_1478832	3	A/G	22.8487
S2_1504184	3	T/A	23.1708
S2_1543769	3	C/G	23.1708
S2_1564853	3	T/C	23.7708
S2_1683242	3	C/T	26.1833
S2_1873831	3	A/G	29.7688
S2_1884521	3	G/A	30.4167
S2_1962318	3	T/A	30.7389
S2_1969746	3	T/A	30.7389
S2_1957974	3	A/G	30.7389
S2_2185312	3	G/A	33.4102
S2_2203851	3	G/T	33.7321
S2_2352652	3	A/G	35.0404
S2_2402389	3	T/A	36.0169
S2_2429833	3	A/G	36.6643
S2_2428828	3	T/G	36.6643
S2_2711979	3	T/C	39.1166
S2_3070726	3	T/G	43.366
S2_3369667	3	G/C	44.4069
S2_3336918	3	C/T	44.4069
S2_3395424	3	G/A	45.0545
S2_3421290	3	A/G	45.3768
S2_3549686	3	G/A	46.0246
S2_3712761	3	C/A	46.3468
S2_3853335	3	A/G	47.6551
S2_3953830	3	G/T	47.9771
S2_4224625	3	C/G	49.6209
S2_4218349	3	A/C	49.6209
S2_4336827	3	A/T	49.943
S2_4785791	3	T/C	52.2687
S2_4828792	3	G/C	52.5908
S2_4890686	3	G/A	52.913
S2_5286521	3	T/C	53.7802
S20_18382583	3	G/A	54.2099
S20_136691611	3	T/A	54.2099
S20_18512435	3	C/T	54.8574
S20_18638602	3	T/C	54.8574
S20_18658878	3	A/C	55.1795
S20_19045776	3	A/G	56.4885
S20_19119843	3	T/C	57.1366
S20_19465363	3	A/G	59.466
S20_19566624	3	G/A	60.1147
S20_19733400	3	C/G	61.0914
S20_19807384	3	T/G	61.4136
S20_19840962	3	T/A	61.4136
S20_19873110	3	G/A	61.7358
S20_19852521	3	G/C	61.7358
S20_19978906	3	A/G	63.3807
S20_20122397	3	C/G	66.406
S20_20163385	3	A/G	67.0549
S20_20285972	3	A/G	69.0387
S20_20456770	3	A/C	70.3474
S20_20459530	3	T/C	70.3474
S20_20686284	3	T/C	70.995
S20_20602695	3	C/T	70.995
S20_129636887	3	A/G	74.7289
S20_129627610	3	G/A	74.7289
S20_129431226	3	G/A	76.0378
S20_15875761	3	C/T	77.0147
S20_15911251	3	T/C	77.0147
S20_15805109	3	C/T	77.3371
S20_15682853	3	C/T	78.9811
S20_15683813	3	G/A	78.9811
S20_15596901	3	G/A	80.2889
S20_15597184	3	T/C	80.2889
S20_15630258	3	A/G	80.2889
S20_15568258	3	A/G	82.2709
S20_15502174	3	C/G	82.9187
S20_15437982	3	G/T	83.2408
S20_15247173	3	G/T	84.217
S20_15080853	3	G/C	85.5249
S20_15048120	3	T/C	86.501
S20_14851303	3	A/T	87.9918
S20_14868395	3	T/G	87.9918
S20_14820607	3	A/C	89.2267
S20_14615791	3	G/T	91.7842
S20_14597115	3	T/C	92.1068
S20_14444542	3	T/A	93.0831
S20_14375251	3	C/G	93.4052
S20_14326431	3	T/C	94.7133
S20_14155425	3	T/A	97.0387
S20_14081304	3	T/G	97.687
S20_14076798	3	G/C	97.687
S20_14022862	3	T/G	100.271
S20_14005580	3	G/A	100.271
S20_14005639	3	G/T	100.271
S20_13942552	3	C/T	101.099
S20_13917964	3	C/G	102.213
S20_13884944	3	T/G	102.951
S20_13866406	3	C/T	103.598
S20_13840502	3	G/C	104.246
S20_13763435	3	T/A	105.222
S20_13763504	3	G/A	105.222
S20_13714900	3	C/T	105.589
S20_13574516	3	T/G	107.867
S20_13556596	3	A/C	107.867
S20_13542530	3	C/A	108.514
S20_13461946	3	G/A	109.162
S20_13449051	3	T/C	109.162
S20_13513434	3	G/A	109.162
S20_32398571	3	C/A	111.486
S20_32431131	3	T/C	112.794
S20_32473912	3	T/G	114.102
S20_32466349	3	A/G	114.102
S20_32527264	3	G/T	114.424
S20_32568386	3	C/T	115.072
S20_32579973	3	C/A	115.072
S20_32757366	3	C/G	116.381
S20_32775010	3	G/A	116.703
S20_32805214	3	C/A	116.703
S20_32821053	3	A/G	116.703
S20_32881413	3	A/G	117.679
S20_32924760	3	A/G	118.326
S20_33006255	3	T/C	119.303
S20_33051145	3	T/G	119.95
S20_33050600	3	G/A	119.95
S20_33128943	3	C/T	120.926
S20_33117242	3	C/T	120.926
S20_33136809	3	C/T	120.926
S20_33167738	3	G/A	121.574
S20_33165456	3	T/C	121.574
S20_33379264	3	G/A	122.882
S20_33327343	3	T/C	122.882
S20_33341588	3	G/C	122.882
S20_33399703	3	T/C	123.204
S20_33570158	3	A/C	125.874
S20_33563696	3	G/A	125.874
S20_33588419	3	A/T	126.196
S20_33684437	3	A/T	127.063
S20_33684387	3	T/C	127.063
S20_33700997	3	C/G	127.493
S20_33721930	3	C/G	127.815
S20_33758217	3	G/A	128.626
S20_33780664	3	C/A	129.438
S20_33792559	3	G/A	129.76
S20_33869126	3	C/T	130.408
S20_33985663	3	G/C	131.055
S20_33985616	3	T/C	131.055
S20_33991084	3	G/A	131.377
S20_34118995	3	C/T	131.377
S20_34131738	3	T/G	131.377
S20_33991576	3	G/A	131.377
S20_34157107	3	C/G	132.025
S20_34235841	3	A/C	132.347
S20_34229958	3	G/C	132.347
S20_34334607	3	A/G	132.995
S20_34318543	3	A/G	132.995
S20_34365788	3	C/T	132.995
S20_34385367	3	G/A	133.317
S20_34526245	3	A/T	133.639
S20_34421974	3	A/G	135.669
S20_2606035	4	A/G	0
S20_2629235	4	A/G	1e-07
S20_2536310	4	G/A	0.322101
S20_2495284	4	G/A	0.644726
S20_2293164	4	G/T	5.10769
S20_2158144	4	A/G	9.20523
S20_2129181	4	G/A	9.52711
S20_2087370	4	C/T	10.1745
S20_2063472	4	A/T	10.8218
S20_2035800	4	T/C	11.7975
S20_1986539	4	C/T	12.4449
S20_1911823	4	A/G	13.4206
S20_1896595	4	C/T	13.7427
S20_1874049	4	T/G	14.0647
S20_1810258	4	A/G	14.7119
S20_1857711	4	A/G	14.7119
S20_1807966	4	A/G	15.0337
S20_1610514	4	T/C	19.4748
S20_1502818	4	C/T	20.1226
S20_1254120	4	C/G	23.8424
S20_1193653	4	G/T	24.2443
S20_1179174	4	C/T	25.4687
S20_1146777	4	A/G	26.1157
S20_983058	4	A/G	27.422
S20_957896	4	C/T	27.422
S20_888096	4	G/A	27.422
S20_944008	4	T/C	27.422
S20_944026	4	G/A	27.422
S20_914659	4	T/A	27.422
S20_673882	4	G/A	28.7284
S20_712937	4	C/T	28.7284
S20_362663	4	A/G	32.4515
S20_318186	4	C/T	32.7733
S20_5461714	4	G/C	36.876
S20_5367564	4	G/A	38.5287
S20_4711591	4	A/T	44.903
S20_4619606	4	C/G	45.5523
S20_4569549	4	T/C	45.875
S20_4474413	4	T/A	47.1836
S20_4248689	4	G/A	48.16
S20_4232268	4	G/C	49.1365
S20_4180686	4	G/T	49.1365
S20_4215144	4	G/T	49.1365
S20_4129510	4	T/C	50.113
S20_4112296	4	A/G	50.4352
S20_4028129	4	T/A	51.0828
S20_4043025	4	A/G	51.0828
S20_4017795	4	C/G	51.0828
S20_3915120	4	C/T	52.727
S20_3930082	4	G/C	52.727
S20_3887365	4	T/C	53.0492
S20_3674207	4	C/T	55.0337
S20_3339272	4	A/G	57.018
S20_3409735	4	G/C	57.3403
S20_3370589	4	T/G	57.3403
S20_3370560	4	T/C	57.3403
S20_3520351	4	C/T	57.6624
S20_3525870	4	A/G	57.6624
S20_3543753	4	C/T	57.6624
S20_3512984	4	A/G	57.6624
S20_3206991	4	A/G	59.3063
S20_3205904	4	C/T	59.3063
S20_8111410	4	A/G	59.6284
S20_8153287	4	G/A	59.6284
S20_8025266	4	T/C	61.2729
S20_8030762	4	A/G	61.2729
S20_8007690	4	A/C	61.9212
S20_7937184	4	T/C	62.8989
S20_7867050	4	G/A	63.5477
S20_7777558	4	G/C	65.8772
S20_7728018	4	G/A	65.8772
S20_7594395	4	G/A	66.5253
S20_7593879	4	G/A	66.5253
S20_7450114	4	T/A	68.1741
S20_6993550	4	A/G	72.9483
S20_6889287	4	T/C	74.3348
S20_6883810	4	G/C	74.9827
S20_6807559	4	G/A	75.305
S20_6803595	4	G/A	75.305
S20_6582856	4	C/T	75.9533
S20_6499435	4	C/G	78.6326
S20_6363869	4	C/A	79.2813
S20_6293558	4	C/G	80.426
S20_6200695	4	C/T	81.57
S20_6140825	4	G/A	83.555
S20_6073088	4	G/C	84.5327
S20_6068215	4	A/G	85.5098
S20_6008683	4	A/T	87.4933
S20_5824096	4	C/T	87.8154
S20_5904432	4	C/T	87.8154
S20_5969695	4	C/T	87.8154
S20_5935020	4	C/T	87.8154
S20_5975993	4	G/A	88.1375
S20_5824048	4	A/G	88.1375
S20_5788730	4	C/A	88.785
S20_5672192	4	G/T	89.7612
S20_132202723	4	G/A	91.4045
S20_132211968	4	T/A	91.4045
S20_132211970	4	G/A	91.4045
S20_132370933	4	T/C	92.712
S20_100160404	4	C/T	95.3826
S20_100198246	4	C/G	96.6919
S20_100246532	4	A/G	97.3393
S20_100238492	4	G/T	97.3393
S20_100233094	4	C/T	97.3393
S20_100315901	4	A/G	98.3156
S20_100354369	4	A/T	98.9633
S20_100395394	4	C/T	99.6108
S20_100395445	4	T/C	99.6108
S20_100402700	4	C/T	99.6108
S20_127372443	4	T/A	107.571
S20_127139594	4	A/T	112.045
S20_83177944	4	A/G	117.248
S20_83273003	4	T/C	117.898
S20_83327541	4	A/G	118.61
S20_83443760	4	T/C	120.051
S20_83589305	4	C/A	121.492
S20_83613575	4	C/T	121.492
S20_83546554	4	T/A	121.492
S20_83627340	4	T/C	121.814
S20_83669743	4	A/G	122.461
S20_83669719	4	T/G	122.461
S20_83652311	4	C/T	122.461
S20_83667200	4	C/T	122.461
S20_83952035	4	G/T	132.369
S20_83963515	4	T/C	132.369
S20_83930162	4	A/C	132.369
S20_83919570	4	C/T	132.369
S1_5958145	5	G/C	0
S1_6009782	5	G/A	1.01789
S1_6021524	5	G/C	1.01789
S1_6070251	5	A/G	1.01789
S1_5971736	5	G/A	1.33999
S1_5968165	5	C/G	1.33999
S1_5878521	5	A/G	2.31573
S1_5885016	5	C/A	2.31573
S1_5678109	5	G/T	5.33359
S1_5657936	5	G/A	5.65566
S1_5557782	5	C/G	6.9633
S1_5518330	5	A/G	7.28541
S1_5469034	5	T/C	7.93276
S1_5477871	5	T/G	7.93276
S1_5425129	5	A/C	10.601
S1_5362982	5	G/A	12.2438
S1_5321869	5	C/G	12.5659
S1_5269691	5	C/G	12.888
S1_5314610	5	C/G	12.888
S1_5309898	5	T/A	12.888
S1_5267974	5	G/A	13.5352
S1_5188025	5	T/C	14.5107
S1_5210478	5	T/C	14.5107
S1_5122205	5	C/T	15.818
S1_5085715	5	A/G	16.7935
S1_5099527	5	T/C	16.7935
S1_5092235	5	T/C	17.1327
S1_5064348	5	G/A	18.5991
S1_4974228	5	G/C	23.2221
S1_4973735	5	T/A	23.2221
S1_4962074	5	C/T	23.5443
S1_4900047	5	C/T	24.1916
S1_4875632	5	A/G	24.8388
S1_4810711	5	G/T	25.1608
S1_4756407	5	G/C	25.1608
S1_4828198	5	T/A	25.1608
S1_4832211	5	A/C	25.1608
S1_4621078	5	A/G	25.1608
S1_4565955	5	T/C	25.4831
S1_4434369	5	C/T	26.7908
S1_4433526	5	C/T	26.7908
S1_4300683	5	G/C	28.0984
S1_4230554	5	T/C	28.4207
S1_4221694	5	C/T	28.7428
S1_4214740	5	C/A	29.0652
S1_4060362	5	C/T	31.0458
S1_4078478	5	T/C	31.3679
S1_4038553	5	C/T	32.0153
S1_3934187	5	A/G	32.6627
S1_3879988	5	T/G	32.6627
S1_3815134	5	C/T	34.6436
S1_3716906	5	T/C	34.6436
S1_3599281	5	C/T	34.9657
S1_3478199	5	T/C	35.2878
S1_3463059	5	C/G	35.2878
S1_3557957	5	A/G	35.2878
S1_3659997	5	T/C	35.6099
S1_3350488	5	A/T	36.5862
S1_3175617	5	T/C	37.5622
S1_3127564	5	G/C	37.5622
S1_3125671	5	G/T	37.5622
S1_3109846	5	G/T	37.8843
S1_3093834	5	T/C	38.5318
S1_3026048	5	T/C	39.5078
S1_2977107	5	G/C	39.8298
S1_3003452	5	T/C	39.8298
S1_3012792	5	T/C	39.8298
S1_2953571	5	A/G	40.8057
S1_2915384	5	A/G	41.1917
S1_2818648	5	G/A	42.7685
S1_2788974	5	G/A	44.4109
S1_2776353	5	C/T	44.7329
S1_2728742	5	T/C	45.0549
S1_2637088	5	T/C	46.3621
S1_2677184	5	A/G	46.3621
S1_2597886	5	T/A	46.6841
S1_2574247	5	A/G	47.0062
S1_2575336	5	T/C	47.0062
S1_2449087	5	G/T	47.3282
S1_2450477	5	T/C	47.3282
S1_2540675	5	G/A	47.3282
S1_2454839	5	C/G	47.3282
S1_2329029	5	T/C	48.3039
S1_2249196	5	G/C	48.626
S1_2156062	5	A/G	49.6018
S1_2157573	5	T/C	49.6018
S1_2123101	5	T/A	50.2509
S1_1805049	5	C/T	55.6832
S1_1642267	5	C/G	58.4708
S1_1588770	5	G/A	59.7782
S1_1470215	5	A/T	60.426
S1_1356534	5	T/C	60.748
S1_1356477	5	T/C	60.748
S1_1210352	5	A/G	62.0548
S1_1084123	5	A/T	62.3767
S1_1165283	5	C/T	62.3767
S1_1099950	5	A/C	62.3767
S1_1148567	5	C/T	62.3767
S1_1007060	5	C/A	62.6988
S1_1036570	5	G/A	62.6988
S1_849737	5	G/A	65.0208
S1_719618	5	T/C	65.6679
S1_587867	5	A/G	65.6679
S1_270000	5	A/G	67.3106
S1_327882	5	G/A	67.6328
S20_121863218	5	T/C	68.9407
S20_121795425	5	T/C	68.9407
S20_108218711	5	G/A	69.2629
S20_134302862	5	G/A	69.9105
S20_102823838	5	C/T	70.8865
S20_102853949	5	C/G	71.2085
S20_179235949	5	G/A	72.851
S20_71694775	5	A/C	73.8268
S20_71557311	5	T/C	74.1489
S20_71565851	5	A/T	74.1489
S20_71559610	5	T/C	74.1489
S20_71311365	5	A/G	75.3239
S20_71268024	5	C/T	76.1021
S20_71269167	5	G/A	76.1021
S20_71106916	5	G/C	77.0779
S20_71013174	5	C/T	78.7203
S20_70964127	5	C/T	78.7203
S20_70897468	5	C/A	79.0423
S20_70897513	5	A/G	79.0423
S20_70712910	5	G/A	79.6899
S20_70581310	5	G/A	81.6723
S20_133153666	5	A/G	82.3204
S20_133083142	5	A/G	84.3021
S20_133058464	5	C/A	84.6245
S20_126364129	5	T/C	84.9465
S20_126188332	5	T/A	88.9625
S20_142811595	5	A/C	90.0092
S20_155739257	5	G/C	90.0092
S20_79833231	5	C/T	91.3186
S20_79628054	5	A/C	94.3391
S20_79540490	5	C/T	95.3158
S20_79540448	5	T/C	95.3158
S20_79494687	5	C/T	97.2994
S20_79425772	5	T/C	97.9477
S20_79137636	5	G/A	102.044
S20_79028920	5	G/A	102.692
S20_78908185	5	T/C	103.67
S20_78924337	5	C/A	103.67
S20_135056112	5	T/C	105.654
S20_135020751	5	A/G	105.976
S20_135020702	5	A/G	105.976
S20_134984021	5	A/G	106.299
S20_50312699	5	T/A	110.037
S20_50357151	5	G/C	110.359
S20_50285641	5	G/T	110.359
S20_50082126	5	C/T	112.004
S20_50109785	5	C/T	112.004
S20_50058255	5	C/T	112.326
S20_49987076	5	T/C	113.303
S20_49959209	5	T/C	113.625
S20_49855283	5	G/A	114.273
S20_49749664	5	C/T	115.25
S20_49653596	5	A/G	117.235
S20_49558167	5	G/A	117.884
S20_49493926	5	C/T	118.86
S20_49425953	5	G/A	119.837
S20_49341201	5	T/A	121.149
S20_49150194	5	A/G	123.135
S20_49132475	5	C/T	123.458
S20_49065053	5	A/T	125.104
S20_49021413	5	G/C	125.104
S20_49057893	5	T/C	125.104
S20_48979999	5	G/A	125.751
S20_48945377	5	C/A	126.074
S20_48891708	5	A/G	127.05
S20_48893614	5	C/T	127.05
S20_48762984	5	T/C	128.696
S20_48699646	5	C/T	129.344
S20_48647334	5	T/G	129.344
S20_134628609	5	C/A	129.988
S20_56154143	6	C/T	0
S20_56123877	6	A/G	9.6452
S20_56070574	6	G/T	9.6452
S20_55843136	6	A/G	10.6208
S20_55872629	6	C/G	10.6208
S20_55839775	6	C/G	10.6208
S20_55849578	6	C/A	10.6208
S20_55815055	6	G/T	11.268
S20_55799596	6	C/G	11.5907
S20_56507800	6	A/C	16.7822
S20_56499650	6	T/C	16.7822
S20_56337963	6	C/T	16.7822
S20_56757563	6	G/C	20.1523
S20_56757493	6	G/A	20.1523
S20_56731065	6	G/A	20.4744
S20_56730992	6	A/G	20.4744
S20_56811570	6	G/A	20.7968
S20_56849135	6	A/C	22.44
S20_56968983	6	G/T	22.44
S20_57070018	6	A/G	24.4215
S20_57188421	6	A/G	25.3975
S20_25550485	6	G/A	25.3975
S20_27894870	6	G/C	27.38
S20_27982157	6	C/T	29.3626
S20_28035127	6	A/C	30.8192
S20_28080374	6	A/G	32.6518
S20_28111683	6	C/T	33.3005
S20_28145791	6	G/A	34.2795
S20_28399038	6	T/C	36.9546
S20_28451732	6	C/T	37.9306
S20_28439296	6	A/G	37.9306
S20_28413251	6	C/T	37.9306
S20_28418224	6	A/T	37.9306
S20_28708197	6	G/A	41.6615
S20_28740144	6	G/T	41.6615
S20_28771732	6	T/A	41.9836
S20_28799356	6	T/A	42.3059
S20_28852510	6	G/T	43.9493
S20_28872811	6	G/T	43.9493
S20_28923696	6	T/C	44.9252
S20_29006318	6	A/G	45.6813
S20_29035815	6	C/G	47.2138
S20_29035780	6	T/A	47.2138
S20_29049675	6	C/A	47.8614
S20_29184606	6	A/G	48.838
S20_29374718	6	T/C	50.8201
S20_29369565	6	C/G	50.8201
S20_29443541	6	C/T	52.1282
S20_29548489	6	A/G	53.4372
S20_29669031	6	T/C	55.4212
S20_29774973	6	G/A	57.0652
S20_29819207	6	T/C	57.3874
S20_75356512	6	A/G	58.6952
S20_75336854	6	G/C	59.0175
S20_75336868	6	G/A	59.0175
S20_29993305	6	T/C	59.0175
S20_75251391	6	A/G	59.6649
S20_75241667	6	A/C	60.3124
S20_75237281	6	C/T	60.6346
S20_75199919	6	G/T	60.6346
S20_74923972	6	C/T	63.778
S20_74831374	6	G/A	69.3628
S20_138812723	6	G/T	75.4913
S20_118379967	6	C/T	78.8702
S20_118472953	6	T/C	80.1326
S20_118505861	6	A/G	81.8257
S20_118592348	6	G/T	81.8257
S20_118603799	6	C/A	82.1477
S20_118685971	6	T/C	82.795
S20_118690804	6	T/G	82.795
S20_106948760	6	G/A	83.7715
S20_106896668	6	A/T	84.7481
S20_106550475	6	C/G	89.2071
S20_106446488	6	T/G	90.1839
S20_106447011	6	T/G	90.1839
S20_90829690	6	T/G	94.4211
S20_91034195	6	C/T	95.7135
S20_91084874	6	A/G	96.9103
S20_91325748	6	C/A	99.237
S20_91282919	6	G/A	99.237
S20_91244147	6	T/C	99.8844
S20_91208115	6	A/C	99.8844
S20_91280318	6	G/A	100.206
S20_83006213	6	A/G	102.531
S20_82925227	6	T/C	103.507
S20_82966356	6	C/A	103.507
S20_82960994	6	T/C	103.507
S20_82871918	6	A/C	106.176
S20_82821412	6	C/T	106.498
S20_82821496	6	C/T	106.498
S20_82684872	6	G/T	107.474
S20_82578392	6	T/C	108.45
S20_82492904	6	T/C	109.759
S20_82539777	6	C/T	109.759
S20_82544723	6	T/G	109.759
S20_82551732	6	C/T	109.759
S20_82535002	6	A/G	109.759
S20_82492967	6	G/A	110.081
S20_82410470	6	G/T	110.728
S20_82421891	6	C/T	110.728
S20_82418956	6	G/A	110.728
S20_82422278	6	T/C	110.728
S20_82421426	6	C/A	110.728
S20_82166894	6	G/A	114.815
S20_82167457	6	T/C	115.137
S20_82267189	6	G/A	115.137
S20_110381792	6	T/A	119.959
S20_110358911	6	T/G	119.959
S20_110427378	6	G/A	119.959
S20_110443411	6	C/A	119.959
S20_110385478	6	A/G	120.345
S20_110623025	6	T/C	121.923
S20_110682790	6	A/G	122.571
S20_110787036	6	A/G	123.218
S3_4820356	7	G/A	0
S3_4683596	7	A/G	0.650681
S3_4703680	7	G/A	0.650681
S3_4703568	7	A/T	0.650681
S3_4751346	7	G/A	0.650681
S3_4639760	7	G/A	0.972792
S3_4595434	7	A/C	1.62026
S3_4562680	7	T/C	1.94217
S3_4281705	7	A/C	11.8524
S3_4204795	7	T/A	12.5175
S3_4033483	7	A/C	14.9038
S3_4016285	7	T/C	14.9038
S3_4007858	7	G/A	14.9038
S3_3987309	7	C/G	15.5512
S3_3969518	7	G/C	16.199
S3_3919272	7	T/A	17.1758
S3_3773068	7	C/T	19.1575
S3_3764716	7	A/G	19.244
S3_3618445	7	G/A	20.3092
S3_3523592	7	A/G	20.9564
S3_3465273	7	G/A	21.6036
S3_3464978	7	G/T	21.6036
S3_3474101	7	T/C	21.6036
S3_3204351	7	G/A	24.269
S3_3209141	7	T/C	24.5913
S3_3171804	7	G/A	25.8979
S3_2947715	7	G/T	27.5391
S3_2962098	7	T/A	27.5391
S3_2849170	7	T/C	28.8458
S3_2879000	7	G/A	28.8458
S3_2880731	7	A/C	28.8458
S3_2833194	7	A/C	28.8458
S3_2587830	7	A/G	32.2143
S3_2545367	7	T/C	32.5363
S3_2541422	7	G/A	32.5363
S3_2401597	7	C/A	33.0206
S3_2342688	7	G/A	33.5049
S3_2308257	7	T/C	33.827
S3_2229533	7	A/G	33.827
S3_2118070	7	T/C	34.4743
S3_2004372	7	G/T	36.1173
S3_1844884	7	T/C	37.6944
S3_1675524	7	G/T	38.0804
S3_1598020	7	G/C	38.4025
S3_1552672	7	G/T	38.7247
S3_1552579	7	C/G	38.7247
S3_1557921	7	C/T	38.7247
S3_1381055	7	C/T	39.0468
S3_1500982	7	A/G	39.0468
S3_1474710	7	A/G	39.0468
S3_1500937	7	A/G	39.0468
S3_1490710	7	C/A	39.0468
S3_1457437	7	A/T	39.0468
S3_1170831	7	A/G	42.4217
S3_1119237	7	G/A	43.0697
S3_981700	7	A/G	43.3918
S3_981672	7	T/A	43.3918
S3_926224	7	G/A	44.0392
S3_897375	7	T/A	44.3614
S3_784825	7	C/T	45.6695
S3_624598	7	A/C	46.6455
S3_622488	7	T/A	46.6455
S3_475107	7	A/C	47.6224
S20_146971304	7	T/C	51.5983
S20_135837256	7	A/C	53.6077
S20_154300615	7	T/C	54.343
S20_149250615	7	A/T	54.9906
S20_102701354	7	T/C	55.3128
S20_102671498	7	C/T	55.3128
S8_22334	7	G/A	55.7973
S8_57093	7	G/C	56.2819
S8_124276	7	C/T	57.149
S8_321389	7	C/T	57.5787
S8_379712	7	T/G	57.9009
S8_471939	7	T/C	57.9009
S8_529596	7	C/T	58.223
S8_572277	7	C/G	58.5451
S8_572334	7	C/G	58.5451
S8_626858	7	G/T	58.5451
S8_698150	7	A/T	59.8531
S8_762449	7	C/T	60.8298
S8_945782	7	C/G	62.8129
S8_935426	7	C/T	63.1352
S8_908359	7	A/G	63.1352
S8_1127915	7	C/T	64.1111
S8_1126589	7	T/C	64.1111
S8_1148558	7	A/C	64.7585
S8_1149719	7	T/C	64.7585
S8_1172515	7	C/A	65.0806
S8_1172456	7	T/G	65.0806
S8_1187087	7	T/G	65.4028
S8_1196828	7	T/C	65.7249
S8_1256171	7	C/A	66.7012
S8_1301859	7	G/T	67.6774
S8_1333097	7	C/T	67.9995
S8_1440649	7	T/C	68.9754
S8_1440785	7	A/G	69.2975
S8_1614752	7	T/C	70.6053
S8_1614647	7	A/T	70.6053
S8_1658316	7	C/A	70.9276
S8_1742285	7	G/A	71.9041
S8_1909342	7	A/C	72.5521
S8_2050277	7	G/C	73.5285
S8_1957851	7	G/A	73.5285
S8_1991569	7	T/C	73.5285
S8_2050238	7	A/G	73.5285
S8_1991608	7	G/A	73.5285
S8_2212523	7	C/G	76.5464
S8_2238919	7	T/C	76.8685
S8_2309194	7	T/C	77.1906
S8_2342949	7	A/T	77.1906
S8_2445045	7	A/G	78.1665
S8_2445138	7	G/A	78.1665
S8_2466321	7	T/G	78.4886
S8_2495653	7	A/G	78.8108
S8_2483761	7	G/A	79.1329
S8_2585936	7	A/G	80.4409
S8_2613248	7	T/C	80.763
S8_2643228	7	G/A	81.0851
S8_2643247	7	C/G	81.0851
S8_2643212	7	A/G	81.0851
S8_2642258	7	T/A	81.0851
S8_2718941	7	G/A	83.7554
S8_2719613	7	G/C	83.7554
S8_2738404	7	C/T	83.7554
S8_2827993	7	C/T	84.0776
S8_2793968	7	A/T	84.0776
S8_2852415	7	G/A	84.3998
S8_2879557	7	T/C	84.722
S8_2992787	7	A/G	86.3655
S8_3021784	7	A/G	87.457
S8_3098818	7	C/G	89.5027
S8_3233768	7	T/A	91.3058
S8_3234505	7	T/C	91.3058
S8_3295899	7	T/C	93.981
S8_3295831	7	T/A	93.981
S8_3299486	7	G/T	93.981
S8_3391611	7	T/G	96.31
S8_3455805	7	C/T	97.2876
S8_3437411	7	C/T	97.6099
S8_3442489	7	C/G	97.9323
S8_3479734	7	G/A	98.9093
S8_3713510	7	C/G	101.935
S8_3731755	7	A/G	102.257
S8_3738538	7	C/T	102.257
S8_3731701	7	T/A	102.257
S8_3810936	7	C/T	102.905
S8_3839053	7	A/G	103.553
S8_3822470	7	G/A	103.553
S8_3882567	7	C/A	104.201
S8_3877694	7	C/T	104.201
S20_109667399	7	T/C	109.041
S20_109673538	7	C/G	109.041
S20_109688421	7	G/A	109.428
S20_109528686	7	C/T	111.007
S20_109407300	7	C/G	111.655
S20_109392604	7	C/T	111.655
S20_109392568	7	T/C	111.655
S12_50851	8	C/A	0
S12_117012	8	C/T	0.642113
S12_113980	8	G/C	0.642113
S12_101269	8	T/G	0.642113
S12_176329	8	A/G	0.964153
S12_177295	8	A/T	0.964153
S12_311686	8	A/G	1.61133
S12_311678	8	G/C	1.61133
S12_588110	8	A/G	5.33729
S12_739376	8	A/G	8.00727
S12_771129	8	G/A	8.32943
S12_826302	8	C/T	8.97684
S12_826288	8	A/G	8.97684
S12_944172	8	T/C	10.6206
S12_987734	8	A/T	11.2685
S12_1130412	8	C/T	12.5764
S12_1177601	8	A/G	13.2238
S12_1177568	8	C/A	13.2238
S12_1236801	8	T/A	13.8714
S12_1283314	8	C/A	14.5191
S12_1320682	8	C/T	15.1665
S12_1321591	8	A/G	15.1665
S12_1681839	8	C/T	21.1157
S12_1690080	8	T/C	21.1157
S12_1771895	8	G/A	21.4377
S12_1699830	8	T/G	21.4377
S12_1880659	8	G/A	21.7598
S12_1701073	8	C/T	21.7598
S12_2064632	8	G/A	23.4029
S12_2301481	8	A/G	25.7253
S12_2239380	8	A/G	25.7253
S12_2399366	8	C/T	26.3723
S12_2399381	8	A/G	26.3723
S12_2599526	8	G/T	28.351
S12_2821601	8	A/T	31.3644
S12_2877238	8	G/C	31.6869
S12_2943568	8	A/T	32.0091
S12_2883448	8	T/A	32.0091
S12_2944705	8	A/G	32.3312
S12_3202553	8	C/T	33.6381
S12_3041115	8	G/A	33.9602
S12_3143600	8	C/G	34.2824
S12_3203546	8	T/G	34.2824
S12_3386046	8	G/C	35.5896
S12_3709139	8	G/C	36.897
S20_118889854	8	A/T	37.5443
S20_146157062	8	T/C	37.5443
S20_88279655	8	A/G	39.5241
S20_88279720	8	A/G	39.5241
S20_88513843	8	G/T	40.8312
S20_88523569	8	G/A	40.8312
S20_88663668	8	G/A	41.4788
S20_88663794	8	C/T	41.4788
S20_88663670	8	A/C	41.4788
S18_2675762	8	C/T	45.5713
S18_2634308	8	G/A	45.8936
S18_2470265	8	T/C	48.2203
S18_2450458	8	A/G	48.5425
S18_2349487	8	G/A	49.5191
S18_2313814	8	A/T	49.8414
S18_2082011	8	G/T	50.489
S18_2062750	8	G/A	51.1366
S18_2073767	8	G/C	51.1366
S18_2073866	8	G/A	51.1366
S20_173445064	8	A/G	51.4589
S18_1908175	8	A/G	53.1031
S18_1943042	8	C/T	53.1031
S18_1908074	8	A/G	53.1031
S18_1836955	8	G/A	54.4112
S18_1725361	8	A/G	55.0587
S18_1767617	8	T/C	55.0587
S18_1769116	8	G/C	55.0587
S18_1716067	8	G/A	55.3808
S18_1701942	8	T/A	55.3808
S18_1535859	8	T/C	56.6888
S18_1416601	8	C/T	57.011
S18_1458312	8	G/A	57.3331
S18_1421000	8	A/G	57.3331
S18_1449438	8	C/G	57.6552
S18_1410969	8	A/G	57.6552
S18_1342209	8	C/A	59.9793
S18_1275743	8	G/A	61.2878
S18_1160414	8	C/T	62.5964
S18_1151906	8	G/A	62.5964
S18_1184754	8	G/A	62.5964
S18_1047492	8	C/T	63.9049
S18_1056928	8	T/C	63.9049
S18_918234	8	G/A	65.8337
S18_833922	8	C/T	66.2089
S18_771469	8	C/T	66.9872
S18_712698	8	C/T	68.1637
S18_645744	8	C/T	68.486
S18_595328	8	T/G	70.132
S18_527890	8	A/G	71.1099
S18_351780	8	G/A	73.7826
S18_321012	8	T/A	74.267
S18_286385	8	G/A	74.7512
S20_61867679	8	T/C	81.4968
S20_61852968	8	T/A	81.8186
S20_61858172	8	T/C	81.8186
S20_168353608	8	C/G	83.1266
S20_61720838	8	A/G	83.1266
S20_61661240	8	A/G	83.4488
S20_61651919	8	A/G	83.4488
S20_61635754	8	A/G	84.0964
S20_61609912	8	T/A	84.4189
S20_61317833	8	G/T	86.403
S20_61142833	8	T/C	89.4264
S20_61104716	8	C/T	89.4264
S20_61140676	8	G/T	89.4264
S20_61122339	8	G/T	89.4264
S20_61059907	8	A/G	90.0741
S20_60875602	8	C/T	91.3825
S20_60828680	8	C/T	92.0299
S20_60690173	8	C/T	94.0126
S20_60634387	8	A/G	94.3349
S20_60648991	8	T/G	94.3349
S20_60603361	8	G/A	94.657
S20_60550570	8	C/T	95.6331
S20_66222986	8	C/T	95.9552
S20_60442790	8	C/T	95.9552
S20_60556330	8	A/G	108.753
S20_111185266	9	T/C	0
S20_111350667	9	C/T	1e-07
S20_111327753	9	A/T	2e-07
S20_111115796	9	T/C	3e-07
S20_111304625	9	T/G	4e-07
S20_111327752	9	G/T	5e-07
S20_110947126	9	C/T	0.647375
S20_110884325	9	C/G	1.29483
S20_25637150	9	A/C	1.94229
S20_25627557	9	A/G	1.94229
S20_25700194	9	A/G	2.26435
S20_25756366	9	A/G	3.5722
S20_25743456	9	G/A	3.5722
S20_25766685	9	C/A	3.5722
S20_25827692	9	C/T	4.21972
S20_25840346	9	T/C	4.54182
S20_25885311	9	A/G	5.18927
S20_25953599	9	A/T	5.51137
S20_26000698	9	C/T	5.83348
S20_26084630	9	T/C	6.15554
S20_26162373	9	C/A	7.13192
S20_26270544	9	T/C	9.11359
S20_26346878	9	A/G	10.0892
S20_26431413	9	T/A	11.0649
S20_26382679	9	G/A	11.0649
S20_26379353	9	G/A	11.3868
S20_26412846	9	G/A	11.709
S20_26507090	9	G/C	13.351
S20_26525209	9	G/A	13.351
S20_26586041	9	G/T	14.6582
S20_26678076	9	C/T	15.3056
S20_26734771	9	A/G	15.953
S20_26735245	9	A/T	15.953
S20_26695571	9	A/T	15.953
S20_26862111	9	C/T	17.9329
S20_26847441	9	C/G	17.9329
S20_26908030	9	G/C	20.5991
S20_26944539	9	C/A	20.9213
S20_27111227	9	A/T	23.2428
S20_27162422	9	C/T	23.8901
S20_27161906	9	T/C	23.8901
S20_27184465	9	C/T	23.8901
S20_27221048	9	G/A	24.8663
S20_27321098	9	C/A	25.8425
S20_27426553	9	A/G	27.4854
S20_27486749	9	G/A	28.1331
S20_27596811	9	G/T	29.2872
S20_27725072	9	G/T	32.4668
S20_27735452	9	C/T	33.1143
S20_27744020	9	A/G	33.4366
S20_20815990	9	G/A	36.1028
S20_20944455	9	T/C	36.4249
S20_20871688	9	G/A	36.4249
S20_21208442	9	C/G	43.0952
S20_21261286	9	A/C	43.7739
S20_21411231	9	G/T	45.756
S20_21418823	9	A/G	46.4033
S20_21488897	9	C/A	48.0459
S20_21624815	9	A/G	49.0217
S20_21647706	9	A/G	49.9973
S20_21647741	9	G/A	49.9973
S20_21724985	9	A/G	51.3044
S20_21789739	9	G/A	51.9516
S20_21815609	9	T/C	51.9516
S20_21813930	9	G/A	51.9516
S20_21885394	9	C/T	52.9271
S20_21898601	9	A/G	53.5744
S20_21959974	9	C/T	53.8965
S20_22038621	9	G/T	54.8728
S20_22054094	9	T/C	55.5206
S20_22127795	9	G/A	56.8282
S20_22317676	9	C/T	58.1358
S20_22317615	9	T/C	58.1358
S20_22412993	9	C/T	59.7797
S20_22611713	9	C/T	62.4504
S20_22639295	9	G/A	62.7724
S20_22691108	9	C/T	63.0945
S20_22678558	9	G/A	63.0945
S20_22738788	9	T/C	63.4167
S20_22785742	9	A/C	63.7388
S20_22933599	9	C/T	65.3822
S20_96291269	9	C/T	67.8575
S20_96208920	9	A/T	68.2411
S20_122113735	9	A/C	71.0408
S20_122175102	9	C/T	71.3629
S20_36622276	9	C/T	73.0058
S20_36589246	9	C/T	73.6536
S20_35870100	9	G/A	78.1064
S20_35834657	9	T/A	78.7535
S20_35801499	9	C/G	78.7535
S20_35765379	9	C/T	78.7535
S20_35633492	9	C/G	79.7292
S20_35705576	9	C/T	79.7292
S20_35450178	9	G/A	81.0371
S20_35391189	9	T/C	82.0138
S20_35208739	9	C/T	83.6567
S20_35208171	9	T/A	83.6567
S20_35053267	9	T/C	84.6321
S20_35079039	9	T/C	84.6321
S20_34961435	9	A/G	85.9392
S20_34961458	9	T/G	85.9392
S20_34932770	9	T/A	87.247
S20_34805674	9	C/T	89.2281
S20_34740758	9	C/T	89.8757
S20_34659642	9	A/G	91.1841
S20_123987756	9	G/A	93.0851
S20_124281084	9	C/T	96.1866
S20_99992083	9	T/G	97.1631
S20_99913747	9	A/G	97.8765
S20_99604378	9	C/T	104.105
S20_99602773	9	G/T	104.442
S20_99487550	9	A/G	104.764
S20_99439382	9	T/C	104.764
S20_99464337	9	T/G	105.415
S20_135505200	10	T/G	0
S20_135489260	10	G/C	0.319485
S20_73337269	10	G/C	3.27331
S20_73529533	10	C/T	3.98518
S20_73847698	10	A/G	4.30749
S20_73847743	10	A/G	4.30749
S20_73789713	10	C/A	4.30749
S20_74148215	10	C/T	5.61549
S20_120521380	10	T/G	9.34505
S20_94259747	10	C/T	9.66696
S20_94397770	10	C/A	9.66696
S20_94390929	10	G/A	9.66696
S20_85725838	10	A/G	9.98908
S20_85695687	10	T/C	9.98908
S20_85900909	10	G/T	10.965
S20_85896956	10	A/C	10.965
S20_85971187	10	C/A	11.2871
S20_23597272	10	G/A	12.9313
S20_23620938	10	A/G	13.5795
S20_23685218	10	C/T	13.9017
S20_23859066	10	T/C	14.5492
S20_23859526	10	C/T	14.5492
S20_23923983	10	A/T	15.1966
S20_23912308	10	A/T	15.1966
S20_23951280	10	G/A	16.1728
S20_24031098	10	T/A	16.8204
S20_24069748	10	C/T	16.8204
S20_24042377	10	A/T	16.8204
S20_24007777	10	G/C	16.8204
S20_24067775	10	G/T	16.8204
S20_24202586	10	A/G	17.1424
S20_24320229	10	A/C	18.7858
S20_24374654	10	T/C	19.762
S20_24417793	10	A/T	20.0843
S20_24533241	10	G/A	22.4087
S20_24538215	10	C/G	22.4087
S20_24519680	10	C/T	22.4087
S20_24800725	10	C/A	27.2381
S20_24844312	10	T/G	27.8858
S20_24880169	10	G/A	28.5338
S20_24897502	10	C/A	28.856
S20_24918287	10	G/A	29.5035
S20_24923734	10	A/G	29.5035
S20_25106348	10	A/C	35.8601
S20_25193532	10	G/C	37.8434
S20_25212208	10	G/C	38.1654
S20_25234801	10	C/T	38.4875
S20_25291436	10	A/C	40.4688
S20_25385548	10	A/C	40.4688
S20_25328243	10	T/C	40.4688
S20_25480231	10	G/C	41.1161
S20_25481249	10	T/C	41.1161
S9_100130	10	G/A	42.7588
S9_349344	10	T/G	47.9571
S9_375285	10	C/A	47.9571
S9_371374	10	C/T	47.9571
S9_451257	10	G/A	49.2647
S9_451348	10	C/T	49.2647
S9_457770	10	G/A	49.2647
S9_557742	10	C/T	50.0282
S9_647438	10	G/T	53.6367
S9_649953	10	C/T	53.6367
S9_694152	10	A/G	54.9451
S9_814545	10	C/T	57.6164
S9_823569	10	G/C	57.6164
S9_871526	10	G/C	58.593
S9_1031245	10	C/T	61.52
S9_1092626	10	A/C	62.5847
S9_1103836	10	A/C	62.9066
S9_1237399	10	A/G	65.9245
S9_1327729	10	G/A	66.2464
S9_1261987	10	A/G	66.2464
S9_1268980	10	A/G	66.2464
S9_1372919	10	A/G	66.8938
S9_1421207	10	A/G	67.8697
S9_1498224	10	T/G	68.8456
S9_1539412	10	T/C	69.1678
S9_1643503	10	G/A	70.4753
S9_1632950	10	T/A	70.4753
S9_1728520	10	A/G	71.1227
S9_1789666	10	G/A	71.4449
S9_1789555	10	T/C	71.4449
S9_1867551	10	C/A	72.0921
S9_1875220	10	A/T	72.0921
S9_2004085	10	T/C	73.0678
S9_2019478	10	T/A	73.0678
S9_2050469	10	G/A	73.7151
S9_2083852	10	C/G	73.7151
S9_2098262	10	C/T	73.7151
S9_2148262	10	C/G	74.4078
S9_2293427	10	A/G	77.6567
S9_2363642	10	C/A	78.7024
S9_2412564	10	G/C	80.3455
S9_2459567	10	G/C	80.3455
S9_2495423	10	G/A	80.6676
S9_2598080	10	A/C	81.9755
S9_2683027	10	T/G	82.2976
S9_2821884	10	C/T	82.6197
S9_2820026	10	A/G	82.6197
S9_2780283	10	A/G	82.6197
S9_2906941	10	C/T	83.2674
S9_2942950	10	C/T	83.2674
S9_2989503	10	C/A	84.5758
S9_3035207	10	A/G	84.8979
S9_3024259	10	C/A	84.8979
S9_3083725	10	T/C	85.5454
S9_3125941	10	A/G	86.1925
S9_3890449	10	C/T	93.7236
S9_3911503	10	A/G	93.7236
S9_3702177	10	C/T	94.7009
S9_3599966	10	G/A	95.3488
S9_3565016	10	C/T	95.6709
S9_3478496	10	A/C	96.9788
S9_3494563	10	A/G	96.9788
S9_3399087	10	T/G	98.2879
S9_3203703	10	C/T	100.271
S9_3182926	10	A/G	100.967
S9_2948972	10	A/G	105
S20_18339300	11	C/G	0
S20_18361654	11	G/A	1e-07
S20_18294255	11	A/C	2e-07
S20_18323254	11	T/G	3e-07
S20_18200119	11	A/T	0.322033
S20_18186399	11	C/G	0.644107
S20_18157488	11	T/C	0.966171
S20_18114737	11	G/A	1.61341
S20_18075326	11	A/G	2.26063
S20_18027312	11	C/G	3.56755
S20_17975201	11	A/T	4.54315
S20_17929360	11	G/A	4.86542
S20_17890610	11	G/T	5.66652
S20_17832842	11	C/T	6.57387
S20_17734258	11	C/T	9.15067
S20_17754285	11	C/T	9.47275
S20_17723696	11	G/T	10.1208
S20_17452382	11	A/G	16.4398
S20_17428619	11	G/A	17.7473
S20_17254231	11	T/C	20.7623
S20_17139993	11	C/G	22.4042
S20_16831404	11	G/C	24.7256
S20_16786033	11	G/A	26.3671
S20_16783698	11	T/A	26.3671
S20_16657615	11	T/C	27.0143
S20_16723203	11	G/C	27.0143
S20_16626070	11	G/A	27.6613
S20_16496406	11	G/A	29.3029
S20_16301480	11	C/G	30.9446
S20_16058282	11	C/T	34.3148
S20_16004089	11	T/G	34.962
S20_15976555	11	C/T	35.284
S20_15921255	11	A/G	36.2601
S20_89529401	11	C/T	37.9029
S20_89445106	11	T/G	38.225
S20_89460763	11	C/T	38.225
S20_89425474	11	G/T	38.547
S20_89403851	11	A/C	38.547
S20_89424779	11	G/C	38.547
S20_89402565	11	C/T	38.547
S20_89313738	11	G/A	39.5226
S20_89161534	11	T/C	41.1648
S20_89144393	11	A/G	41.487
S20_89104133	11	T/A	42.4628
S20_88947753	11	G/T	42.4628
S20_89020882	11	G/A	42.4628
S20_89100197	11	A/G	42.4628
S20_89104800	11	C/A	42.4628
S20_88912972	11	G/A	43.4386
S20_92266942	11	G/C	44.086
S20_92078363	11	G/T	44.4085
S20_92601539	11	G/A	47.4266
S20_123458906	11	G/C	47.9111
S20_115953745	11	A/T	47.9111
S20_115987490	11	C/T	48.3954
S20_116041679	11	A/C	48.3954
S20_78166179	11	C/T	49.0427
S20_77832082	11	C/A	49.0427
S20_78372001	11	T/C	49.3647
S20_78491823	11	G/T	49.687
S20_78588207	11	A/T	50.6641
S20_78785926	11	G/A	52.3081
S20_78785857	11	G/A	52.3081
S20_147871666	11	T/G	52.9559
S14_3492273	11	A/T	53.9324
S14_3387966	11	G/A	54.2545
S14_3395107	11	G/T	54.2545
S14_3249273	11	T/C	55.898
S14_3203753	11	A/T	56.5455
S14_3203744	11	G/C	56.5455
S14_3221692	11	G/A	56.5455
S14_3159370	11	C/A	56.8679
S14_3076715	11	A/G	59.1942
S14_2986396	11	G/C	59.5162
S14_2911193	11	C/A	59.5162
S14_2911126	11	T/C	59.5162
S14_2788877	11	C/A	62.8316
S14_2704224	11	C/G	63.5379
S14_2724725	11	T/G	63.5379
S14_2581038	11	G/A	64.1857
S14_2565282	11	T/C	64.5079
S14_2532619	11	A/G	65.4849
S14_2449172	11	A/G	66.1329
S14_2238222	11	G/C	66.7806
S14_2092925	11	A/T	68.4245
S14_2094106	11	C/T	68.4245
S14_2050295	11	A/G	69.0722
S14_2018989	11	T/C	70.0485
S14_2007170	11	C/T	70.3706
S14_1931616	11	T/A	71.0179
S14_1810457	11	G/C	72.3256
S14_1673423	11	C/T	73.3014
S14_1662707	11	A/T	73.6235
S14_1639061	11	C/T	73.6235
S14_1572976	11	C/G	73.9456
S14_1522346	11	T/C	74.593
S14_1497961	11	T/C	74.593
S14_1463092	11	T/C	75.2769
S14_1169792	11	T/C	80.4118
S14_1160471	11	G/A	80.752
S14_1163400	11	C/T	80.752
S14_1216020	11	C/T	80.752
S14_1124677	11	T/G	81.4811
S14_979252	11	G/C	83.7219
S14_938249	11	G/T	85.3649
S14_914735	11	A/C	85.6873
S14_788675	11	T/C	88.1472
S14_675302	11	A/G	88.9434
S14_651042	11	A/T	89.4747
S14_634479	11	T/C	89.9945
S14_508931	11	C/G	94.0356
S14_495645	11	C/A	94.6834
S14_311558	11	A/G	95.9913
S14_29845	11	T/G	97.9713
S14_13236	11	G/C	97.9713
S14_29251	11	A/G	97.9714
S14_29927	11	A/T	98.2933
S14_100058	11	T/C	98.2933
S14_71777	11	G/A	98.6154
S14_210015	11	C/T	99.9223
S14_234941	11	G/A	99.9223
S14_226504	11	C/A	99.9223
S14_367845	11	C/T	100.898
S14_357674	11	G/A	100.898
S14_485012	11	C/T	101.87
S13_272340	12	T/C	0
S13_320610	12	G/C	3.46475
S13_96657	12	C/T	3.81793
S13_343438	12	A/G	3.81793
S13_95374	12	C/T	3.81793
S13_206210	12	T/C	3.81793
S13_287294	12	T/C	3.81793
S13_51138	12	T/C	3.81793
S13_406547	12	T/C	4.79364
S13_453740	12	G/T	5.11593
S13_451295	12	T/C	5.43817
S13_451327	12	C/T	5.43817
S13_511899	12	C/T	6.41382
S13_492330	12	A/G	6.41382
S13_553095	12	T/A	7.38948
S13_573328	12	G/A	7.71161
S13_583567	12	G/T	7.71161
S13_583457	12	A/G	7.71161
S13_730509	12	T/G	8.68713
S13_836191	12	A/G	10.2184
S13_879971	12	T/C	10.9746
S13_919387	12	A/G	11.9502
S13_959885	12	G/T	14.6153
S13_1009264	12	G/A	15.5908
S13_1009147	12	A/G	15.5908
S13_1041854	12	C/A	15.9128
S13_1029760	12	A/G	15.9128
S13_1113286	12	A/G	18.2325
S13_1098839	12	A/G	18.2325
S13_1185096	12	C/T	18.8803
S13_1309478	12	T/C	21.2006
S13_1334543	12	C/T	21.2006
S13_1309010	12	T/C	21.2006
S13_1422629	12	C/A	23.5218
S13_1547933	12	T/G	25.8426
S13_1526589	12	T/G	25.8426
S13_1558668	12	G/A	25.8426
S13_1547945	12	A/G	25.8426
S13_1636787	12	C/G	26.1645
S13_1733459	12	G/A	27.1396
S13_1693986	12	C/T	27.1396
S13_1809569	12	T/A	28.7799
S13_1814870	12	G/C	29.102
S13_1872778	12	A/G	29.7491
S13_1892760	12	C/T	29.7491
S13_1866521	12	G/T	29.7491
S13_1869649	12	A/G	30.0712
S13_1986254	12	A/G	30.7186
S13_1986271	12	C/A	30.7186
S13_2091385	12	G/C	32.3594
S13_2156780	12	T/C	33.6662
S13_2176759	12	C/T	34.3135
S13_2205308	12	T/C	35.6208
S13_2232815	12	C/T	36.2684
S13_2264470	12	A/G	37.5757
S13_2320276	12	G/A	38.2232
S13_2315881	12	C/T	38.2232
S13_2374832	12	T/C	39.53
S13_2377189	12	G/T	39.53
S13_2411087	12	T/G	40.1773
S13_2480574	12	G/T	40.8246
S13_2506253	12	G/A	41.1468
S13_2617825	12	G/A	42.4539
S13_2665956	12	G/A	43.1011
S13_2799144	12	C/A	43.4231
S13_2827881	12	C/T	43.4231
S13_2680822	12	G/C	43.4231
S13_2801400	12	C/T	43.4231
S13_2884395	12	A/G	44.7316
S13_2958091	12	C/T	46.7114
S13_3006048	12	T/A	46.7114
S13_2970499	12	T/C	46.7114
S13_3106809	12	T/C	48.0174
S13_3136938	12	A/G	48.6643
S13_3246325	12	T/C	51.3263
S13_3309988	12	C/T	51.9733
S13_3343550	12	G/C	52.2954
S13_3392248	12	T/C	53.271
S13_3505386	12	A/C	54.9123
S13_3507559	12	T/C	54.9123
S13_3654503	12	T/C	56.2191
S13_3650763	12	T/C	56.2191
S13_3743893	12	T/G	57.1947
S13_3768590	12	G/C	57.5168
S20_122575711	12	G/A	58.8241
S20_122647576	12	T/A	59.1462
S20_122668099	12	C/T	59.4684
S20_122699833	12	T/C	59.7905
S20_122704247	12	A/G	59.7905
S20_122760964	12	T/G	60.1126
S20_93222976	12	G/A	61.42
S20_93246995	12	C/T	61.42
S20_93163115	12	G/A	61.42
S20_93355698	12	T/A	62.0674
S20_93368210	12	T/A	62.3895
S20_93368286	12	G/A	62.3895
S20_93495583	12	C/G	63.3662
S20_93664408	12	A/G	66.3855
S20_93667315	12	C/T	66.3855
S20_128199107	12	C/G	70.1154
S20_128208612	12	T/A	70.1154
S20_141096078	12	C/T	70.7628
S20_141081858	12	G/A	71.0849
S20_132835186	12	G/C	72.3932
S20_132803658	12	G/A	72.7154
S20_132727508	12	T/G	74.024
S20_81956918	12	G/C	74.6719
S20_81912989	12	G/A	74.994
S20_81720408	12	A/T	76.6367
S20_81739337	12	T/A	76.6367
S20_81720460	12	T/A	76.6367
S20_81681734	12	T/C	77.284
S20_81679245	12	G/C	77.9313
S20_81665069	12	T/C	78.2534
S20_81605267	12	G/A	78.9006
S20_81567613	12	A/G	79.5478
S20_81392730	12	T/C	80.5235
S20_81383331	12	C/T	80.5235
S20_81179511	12	C/G	82.2631
S20_81015178	12	T/C	82.9481
S20_81081566	12	A/C	82.9481
S20_70288337	12	C/A	86.5264
S20_70288134	12	A/G	86.5264
S20_70287546	12	G/A	86.5264
S20_70183162	12	A/G	87.8337
S20_70162713	12	T/C	88.1556
S20_69933228	12	C/T	91.1066
S20_69901791	12	C/T	91.8188
S20_69900250	12	G/A	91.8188
S20_69825869	12	G/A	92.1409
S20_69825965	12	A/G	92.1409
S20_69886950	12	G/A	92.1409
S20_69805425	12	A/C	92.4633
S20_69548396	12	C/G	96.9453
S20_69352015	12	C/T	98.3121
S20_130583145	13	T/C	0
S20_130634387	13	T/C	1e-07
S20_130616559	13	C/A	2e-07
S20_130407052	13	C/T	0.647795
S20_105652577	13	T/A	1.82406
S20_105469866	13	A/G	2.60363
S20_105345991	13	C/T	4.93188
S20_105340680	13	G/A	4.93188
S20_105293083	13	A/G	5.25426
S20_69119852	13	G/T	5.57653
S20_69048208	13	C/T	5.89866
S20_156044971	13	C/G	6.54641
S20_69013656	13	A/C	6.86861
S20_68878401	13	T/C	6.86861
S20_68785021	13	C/T	7.845
S20_68775989	13	G/A	7.845
S20_68516468	13	C/T	9.77297
S20_68386255	13	A/G	10.148
S20_68143921	13	T/C	13.8826
S20_63306983	13	G/T	15.5274
S20_63303926	13	A/C	15.5274
S20_63019734	13	G/A	19.9792
S20_62978934	13	T/A	20.77
S20_62824490	13	A/G	21.7868
S20_62711089	13	T/C	22.5776
S20_62696940	13	G/T	22.5776
S20_62502179	13	A/T	23.8861
S20_62287620	13	T/G	26.21
S20_62073188	13	G/A	27.5172
S20_62045158	13	G/A	27.5172
S20_61978817	13	C/T	27.8394
S20_61979054	13	T/C	27.8394
S20_61979030	13	T/C	28.1618
S20_115356698	13	C/T	28.5003
S20_126580732	13	A/C	35.1934
S20_126546174	13	A/T	35.5151
S20_120126700	13	G/A	36.1624
S20_120221021	13	A/G	37.1384
S20_120241044	13	T/C	38.4463
S20_120244087	13	T/C	38.7686
S20_120243998	13	A/G	38.7686
S20_120297828	13	A/T	38.7686
S20_120297555	13	G/A	38.7686
S20_120297807	13	T/C	38.7686
S20_113053969	13	T/A	40.7496
S20_113086585	13	A/G	41.7259
S20_113075298	13	T/G	41.7259
S17_3178374	13	G/A	44.0491
S17_3179096	13	G/A	44.0491
S17_3133011	13	C/A	44.6965
S17_3071097	13	A/G	45.0184
S17_2832447	13	T/C	48.0364
S17_2764819	13	G/C	48.3583
S17_2631031	13	A/C	50.6823
S17_2524767	13	C/G	51.0044
S17_2440447	13	T/C	51.9804
S17_2419516	13	G/A	52.9568
S17_2308132	13	A/C	53.9334
S17_2315020	13	G/T	53.9334
S17_2315059	13	T/C	53.9334
S17_2260824	13	A/T	54.2555
S17_2254519	13	A/T	54.6853
S17_2226077	13	G/A	55.5522
S17_2226134	13	C/T	55.5522
S17_2215873	13	A/C	55.5522
S17_2139608	13	A/G	56.1994
S17_2084210	13	G/C	57.57
S17_2019878	13	T/C	61.8715
S17_1881497	13	G/A	62.5507
S17_1822168	13	A/C	63.5726
S17_1623100	13	G/A	65.8942
S17_1602877	13	T/C	66.2161
S17_1602404	13	T/G	66.2161
S17_1577513	13	T/C	66.5382
S17_1542933	13	A/G	67.5135
S17_1518030	13	G/A	67.5135
S17_1430633	13	A/G	69.1549
S17_1381440	13	C/T	69.8021
S17_1275331	13	T/A	71.1097
S17_1185150	13	G/A	73.09
S17_1127224	13	T/G	74.7325
S17_1056187	13	C/T	75.38
S17_1037260	13	G/A	75.7019
S17_770820	13	A/G	79.7853
S17_721455	13	G/A	80.4323
S17_666656	13	T/G	81.0796
S17_633524	13	T/G	81.4016
S17_593411	13	C/T	81.7237
S17_545743	13	C/T	82.3709
S17_545789	13	G/C	82.3709
S17_495293	13	G/A	82.693
S17_366209	13	C/T	83.3403
S17_406679	13	A/T	83.3403
S17_318934	13	C/A	83.6624
S17_279695	13	A/T	84.3098
S17_222132	13	T/C	87.3266
S17_197257	13	G/A	87.6486
S17_178097	13	G/A	87.6486
S17_151424	13	G/A	87.9707
S20_112436988	13	G/A	89.6138
S17_59079	13	T/C	89.6138
S20_112414136	13	A/G	89.6138
S20_112408848	13	T/A	89.6138
S20_112470844	13	G/A	90.2613
S20_112565488	13	T/C	91.9048
S20_112591339	13	G/A	92.227
S20_112588970	13	A/G	92.227
S20_112586206	13	C/G	92.5491
S20_112671745	13	A/G	93.1971
S20_112736791	13	G/C	94.1738
S20_112755222	13	A/G	94.4958
S20_112858020	13	C/T	94.4958
S20_121625173	14	A/G	0
S20_112290939	14	T/C	2.0455
S20_112119168	14	C/T	3.7001
S20_112119180	14	G/A	3.7001
S20_112156040	14	G/A	4.02219
S20_112024149	14	G/C	4.34436
S20_111983244	14	C/G	4.66646
S20_39406130	14	C/G	6.3094
S20_39489484	14	A/T	6.95657
S20_97715701	14	C/T	9.62598
S20_97710589	14	G/A	9.62598
S20_97396489	14	C/T	10.2736
S20_80053188	14	T/C	11.4855
S20_52224330	14	G/A	11.8833
S20_52747352	14	A/G	14.4599
S20_52758947	14	A/G	15.1814
S20_52891063	14	C/A	17.1667
S20_52957863	14	T/C	19.1514
S20_53050049	14	C/T	19.4734
S20_53148116	14	A/G	20.1208
S20_53413669	14	T/C	20.443
S20_53278459	14	C/A	20.443
S20_53359946	14	T/C	20.8222
S20_53741808	14	A/G	24.8494
S20_53755766	14	C/T	24.8494
S20_53884917	14	T/C	25.1715
S20_53881732	14	C/T	25.1715
S20_52146991	14	G/C	25.8189
S20_52077870	14	A/G	27.4624
S20_51968279	14	T/C	28.7707
S20_51899643	14	T/C	30.4154
S20_51878994	14	C/T	31.0642
S20_51722776	14	T/C	33.7391
S20_51701794	14	T/C	35.05
S20_51604194	14	T/C	36.6962
S20_51584530	14	C/G	37.6733
S20_51514234	14	C/T	38.6501
S20_51501339	14	C/T	38.9723
S20_51394515	14	A/G	39.9489
S20_51346518	14	C/G	40.271
S20_51216131	14	C/T	41.9164
S20_51052976	14	A/T	43.8054
S20_50983412	14	C/T	44.5456
S20_51001636	14	T/C	44.5456
S20_50966277	14	C/T	44.5456
S20_50815801	14	C/T	45.1931
S20_50752047	14	G/A	45.8407
S20_50750788	14	C/G	45.8407
S20_50706674	14	A/G	47.4859
S20_50581653	14	G/A	50.5105
S20_50573855	14	T/G	50.8325
S20_50561680	14	A/T	51.1546
S20_50513889	14	A/C	51.1546
S20_97951841	14	C/T	52.3806
S20_97992712	14	A/T	52.7828
S20_97992805	14	C/T	52.7828
S20_98167471	14	A/G	54.4267
S20_98185572	14	T/C	54.7487
S20_98366419	14	C/T	55.7253
S20_98435938	14	C/A	56.3733
S20_98513714	14	G/A	59.0461
S20_98577649	14	G/A	60.0224
S20_38814643	14	C/T	60.9989
S20_38737670	14	G/T	61.6465
S20_38646653	14	C/G	62.6231
S20_38631206	14	G/T	62.9453
S20_38568143	14	T/C	63.9221
S20_38560847	14	G/A	63.9221
S20_38434153	14	T/G	63.9221
S20_38502028	14	G/T	64.2442
S20_38419799	14	C/A	64.2442
S20_38419808	14	G/C	64.2442
S20_38162008	14	G/A	67.5934
S20_38156990	14	C/T	67.9466
[truncated: 670 more rows]
