# Supplementary material for: Cultivar-Based Introgression Mapping Reveals Wild Species-Derived Pm-0, the Major Powdery Mildew Resistance Locus in Squash
Source: PLoS One. 2016 Dec 9;11(12):e0167715. doi: 10.1371/journal.pone.0167715 (PMC5147965; doi:10.1371/journal.pone.0167715)
Supplement: S3 Table — (XLSX) [file pone.0167715.s003.xlsx]

## Sheet: Sheet1
Cultivar	Average Petiole Rating	Standard Deviation
Success PM	1	0
PMR Bush Delicata	2	0.5
Sweet REBA	1.33333	0.57735
Romulus	1	0
PMR Caserta	1	0
Improved Costata	4.66667	0.57735
PMR Naked Seeded Pumpkin	1.66667	0.57735
Black Beauty	5	0
Green Bush Vegetable Marrow	5	0
Costata Romanesco	5	0
Spirit	5	0
Table King	5	0
Early Golden Summer Crookneck	5	0
Camaro F1	1	0
Charisma F1	1.66667	0.57735
Hijinks F1	1	0
Mustang F1	1	0
WeeeeeOne F1	5	0
Bumpkin F1	5	0
Diablo F1	1.33333	0.57735
Gargoyle F1	1.33333	0.57735
Gladiator F1	1.33333	0.57735
Gold Dust F1	3	0.5
Iron Man F1	1.33333	0.57735
Magic Lantern F1	2.83333	0.763763
Magician F1	1	0
Merlin F1	1	0
Mischief F1	1	0
Owl's Eye F1	5	0
Prankster F1	3.33333	0.57735
Warlock F1	1	0
Rival PMR F1	2.33333	1.04083
Chucky F1	4.83333	0.288675
Goosebumps Super Freak F1	4.83333	0.288675
Howden	5	0
Sorceror F1	4.66667	0.57735
PL3602-2	1	0
PL3517-3	1	0
PL3885-1	5	0
PL5124-1	1	0
Segev F1	2.5	0.5
Caliph F1	2.83333	0.288675
Citlali F1	3	0
Hurakan F1	3.16667	0.288675
Cha-Ching F1	5	0
Emerald Delight F1	3.33333	0.57735
Dunja F1	3.16667	0.288675
Elegance F1	3.33333	0.57735
Golden Glory F1	3	0
Midnight Lightning	5	0
Paycheck F1	2.66667	0.57735
Payroll F1	2.83333	0.288675
Preference F1	2.66667	0.57735
Prestige F1	3	0
Quirinal F1	2.66667	0.57735
Sebring F1	2	1
Spineless Perfection F1	3.33333	1.52753
Wildcat F1	2.66667	0.57735
Partenon F1	5	0
Ambassador F1	5	0
Caserta	5	0
Zucchini Elite F1	5	0
Honey Bear F1	1.66667	0.57735
Sugar Dumpling F1	1.33333	0.57735
TipTop PMR F1	1.33333	0.57735
Autumn Delight F1	1	0
Royal Ace PR F1	1.16667	0.288675
Table Star F1	3	0.5
Table Treat F1	2	0
Taybelle PM F1	3.66667	0.57735
Celebration F1	5	0
Ebony	5	0
Sweet Lightning F1	4.33333	0.57735
Delicata	5	0
Delta F1	1.5	0.707107
Sunglo F1	1.66667	0.57735
Gold Star F1	1	0
Dark Green Scallopini F1	5	0
Yellow Scallopini F1	5	0
Cheetah F1	1	0
Cougar F1	5	0
