# Supplementary material for: Cultivar-Based Introgression Mapping Reveals Wild Species-Derived Pm-0, the Major Powdery Mildew Resistance Locus in Squash
Source: PLoS One. 2016 Dec 9;11(12):e0167715. doi: 10.1371/journal.pone.0167715 (PMC5147965; doi:10.1371/journal.pone.0167715)
Supplement: S4 Table — (XLSX) [file pone.0167715.s004.xlsx]

## Sheet: Sheet1
			Most Significant Match
Start	End	Interval Length	Description	Accession Number	# of Fragments	Longest Fragment Length	Longest Fragment % Identity	Longest Fragment E-value	Search Option
4	757	753	PREDICTED: Cucumis melo peroxidase 10 (LOC103484763), mRNA	ref|XM_008442029.1	2	306	87	9e-91	megablast
5141	8191	3050	PREDICTED: Cucumis sativus mitogen-activated protein kinase kinase kinase YODA (LOC101219486), transcript variant X3, mRNA	ref|XM_011659548.1	6	297	90	1e-102	megablast
10701	15158	4457	PREDICTED: Cucumis melo protein misato homolog 1 (LOC103484759), transcript variant X3, mRNA	ref|XM_008442025.1	8	651	85	0	megablast
17042	18335	1293	PREDICTED: Cucumis sativus uncharacterized LOC101218926 (LOC101218926), mRNA	ref|XM_004141878.2	3	365	88	3e-115	megablast
20897	28158	7261	PREDICTED: Cucumis melo probable disease resistance protein At5g66900 (LOC103484757), transcript variant X1, mRNA	ref|XM_008442019.1	6	830	84	0	discontiguous megablast
27737	27879	142	Cucurbita moschata CmATS1;1 gene for acyl-(acyl-carrier-protein): glycerol-3-phosphate acyltransferase, complete cds	dbj|AB049134.1	1	142	83	2e-25	megablast
30067	31352	1285	PREDICTED: Cucumis melo dof zinc finger protein DOF5.3-like (LOC103484752), mRNA	ref|XM_008442015.1	1	869	80	0	megablast
36851	40242	3391	PREDICTED: Cucumis melo autophagy-related protein 101 (LOC103484751), mRNA	ref|XM_008442014.1	5	170	98	5e-68	megablast
44701	45045	344	PREDICTED: Cucumis sativus salicylic acid-binding protein 2-like (LOC101220989), mRNA	ref|XM_004141887.2	1	344	74	7e-29	megablast
46780	50633	3853	PREDICTED: Cucumis sativus hypothetical protein (LOC101220360), mRNA	ref|XM_004141885.2	5	407	92	0	megablast
52057	52784	727	PREDICTED: Cucumis melo dof zinc finger protein DOF3.4 (LOC103484745), mRNA	ref|XM_008442007.1	1	727	83	0	megablast
54681	59737	5056	PREDICTED: Cucumis sativus cyclin-H1-1 (LOC101220754), transcript variant X1, mRNA	ref|XM_004141886.2	5	215	89	4e-64	megablast
62446	66471	4025	PREDICTED: Cucumis melo uncharacterized LOC103484742 (LOC103484742), mRNA	ref|XM_008442002.1	1	4025	90	0	megablast
72602	76400	3798	PREDICTED: Cucumis sativus extra-large guanine nucleotide-binding protein 1 (LOC101221850), transcript variant X3, mRNA	ref|XM_011659521.1	7	797	91	0	megablast
